# Supplementary material for: F-p Hybridization-Induced Ferromagnetism for Ultrathin Two-Dimensional Ferromagnetic Half-Metal (EuN) Monolayer: A First-Principles Study
Source: Molecules. 2025 May 9;30(10):2100. doi: 10.3390/molecules30102100 (PMC12113815; doi:10.3390/molecules30102100)
Supplement: Supplementary file 1 [file molecules-30-02100-s001.zip]

Archive with 1 entries (1 files):
- molecules-3530960-supplementary.pdf
